# Supplementary material for: β2-Chimaerin Deficiency Favors Polyp Growth in the Colon of ApcMin/+ Mice
Source: Molecules. 2025 Feb 11;30(4):824. doi: 10.3390/molecules30040824 (PMC11858732; doi:10.3390/molecules30040824)
Supplement: Supplementary file 1 [file molecules-30-00824-s001.zip]

Archive with 1 entries (1 files):
- molecules-3377679-supplementary.pdf
